# Supplementary material for: Toxicity Weighting for Human Biomonitoring Mixture Risk Assessment: A Proof of Concept
Source: Toxics. 2023 Apr 26;11(5):408. doi: 10.3390/toxics11050408 (PMC10223739; doi:10.3390/toxics11050408)
Supplement: Supplementary file 1 [file toxics-11-00408-s001.zip]

Archive with 2 entries (2 files):
- toxics-2262271 SM.pdf
- toxics-2262271-Table S3.xlsx
